# Supplementary material for: Exploring the Effect of Resins of Different Origin on the Structure, Dynamics and Curing Characteristics of SBR Compounds
Source: Polymers (Basel). 2024 Mar 18;16(6):834. doi: 10.3390/polym16060834 (PMC10975435; doi:10.3390/polym16060834)
Supplement: Supplementary file 1 [file polymers-16-00834-s001.zip]

Archive with 1 entries (1 files):
- polymers-2876216-supplementary.pdf
